# Supplementary material for: Mutant mouse models implicate a role for mGluR1/5, prolyl isomerase (Pin1) and Homer1a interactions in wakefulness
Source: Front Neurosci. 2025 Sep 11;19:1572258. doi: 10.3389/fnins.2025.1572258 (PMC12460416; doi:10.3389/fnins.2025.1572258)
Supplement: Supplementary file 4 [file Table_1.xlsx]

## Sheet: Table S1
Phenotype	Sleep Stage	24-Hours				Lights On				Lights Off
		Mean ± SE		SMD	p*	Mean ± SE		SMD	p*	Mean ± SE		SMD	p*
		Wildtype	mGlur(TS-AA)			Wildtype	mGlur(TS-AA)			Wildtype	mGlur(TS-AA)
		(n=7)	(n=7)			(n=7)	(n=7)			(n=7)	(n=7)
Total Minutes	Sleep	718.73 ± 29.08	838.73 ± 48.31	1.13751	0.1413	465.99 ± 15.92	486.05 ± 17.18	0.457702	0.5649	252.74 ± 27.62	352.69 ± 37.57	1.14574	0.0472
	NREM	659.50 ± 31.33	771.61 ± 51.86	0.98916	0.1413	422.66 ± 13.62	443.22 ± 18.96	0.470738	0.2243	236.84 ± 27.65	328.39 ± 36.83	1.06265	0.0474
	REM	59.24 ± 5.32	67.12 ± 5.52	0.549732	0.4817	43.33 ± 4.83	42.83 ± 5.19	-0.0382045	0.8478	15.90 ± 1.85	24.29 ± 2.36	1.49523	0.0212
	Wake	721.27 ± 29.08	601.27 ± 48.31	-1.13751	0.1413	254.01 ± 15.92	233.95 ± 17.18	-0.457702	0.5649	467.26 ± 27.62	367.31 ± 37.57	-1.14574	0.0472
Number of Bouts	Sleep	255.86 ± 19.13	238.57 ± 14.66	-0.383366	0.6544	161.14 ± 9.79	133.14 ± 7.34	-1.22302	0.0346	95.00 ± 15.91	106.00 ± 9.44	0.31783	0.7009
	NREM	264.14 ± 18.15	240.29 ± 14.27	-0.552231	0.4057	168.00 ± 11.31	134.86 ± 7.81	-1.28904	0.0474	96.43 ± 15.53	106.00 ± 9.44	0.281414	0.7481
	REM	60.57 ± 9.08	63.57 ± 6.16	0.146104	0.7491	43.86 ± 8.23	39.71 ± 5.74	-0.220703	0.7491	16.71 ± 2.17	23.86 ± 2.61	1.12438	0.158
	Wake	256.29 ± 19.17	239.00 ± 14.76	-0.381891	0.6544	161.43 ± 9.70	133.43 ± 7.45	-1.22344	0.0346	95.29 ± 16.15	106.00 ± 9.60	0.304784	0.8477
Average Bout Duration	Sleep	2.91 ± 0.27	3.62 ± 0.35	0.865911	0.1098	2.97 ± 0.24	3.74 ± 0.28	1.11263	0.0636	2.92 ± 0.34	3.44 ± 0.44	0.505507	0.4057
	NREM	2.59 ± 0.26	3.31 ± 0.35	0.894724	0.1098	2.60 ± 0.23	3.38 ± 0.30	1.1202	0.0348	2.65 ± 0.32	3.20 ± 0.42	0.554072	0.1792
	REM	1.04 ± 0.09	1.07 ± 0.06	0.148288	0.6544	1.07 ± 0.08	1.10 ± 0.07	0.148678	0.9489	1.03 ± 0.12	1.03 ± 0.05	0.0184881	0.6544
	Wake	2.91 ± 0.24	2.54 ± 0.20	-0.633647	0.2764	1.61 ± 0.14	1.76 ± 0.10	0.473919	0.2243	6.37 ± 1.61	3.72 ± 0.71	-0.802446	0.0636
*p-value from Wilcoxon rank-sum test

## Sheet: Table S2
Transition	Phenotype	24-Hours				Lights On				Lights Off
		Mean ± SE		SMD	p*	Mean ± SE		SMD	p*	Mean ± SE		SMD	p*
		Wildtype	mGlur(TS-AA)			Wildtype	mGlur(TS-AA)			Wildtype	mGlur(TS-AA)
		(n=7)	(n=7)			(n=7)	(n=7)			(n=7)	(n=7)
NREM Bouts Preceded by Wake	Number of Bouts	282.43 ± 27.15	245.29 ± 12.66	-0.662815	0.4428	173.57 ± 13.62	137.71 ± 7.11	-1.24794	0.035	108.86 ± 18.37	107.57 ± 8.46	-0.0339834	0.8982
	Proportion Short Bouts	0.12 ± 0.02	0.06 ± 0.01	-1.35744	0.0253	0.11 ± 0.03	0.07 ± 0.01	-0.743996	0.6547	0.18 ± 0.03	0.07 ± 0.02	-1.60056	0.0017
	Avg. Long Bout Dur (Mins)	2.56 ± 0.27	3.28 ± 0.33	0.905332	0.0845	2.63 ± 0.23	3.42 ± 0.30	1.13069	0.0845	2.71 ± 0.38	3.21 ± 0.39	0.489353	0.1797
Wake Bouts Preceded by NREM	Number of Bouts	225.43 ± 30.31	183.29 ± 14.06	-0.674155	0.4062	133.86 ± 16.43	99.29 ± 6.98	-1.03517	0.0828	91.57 ± 17.34	84.00 ± 8.62	-0.208993	0.7981
	Proportion Short Bouts	0.55 ± 0.05	0.68 ± 0.03	1.19219	0.0845	0.62 ± 0.06	0.71 ± 0.03	0.758846	0.1417	0.45 ± 0.06	0.67 ± 0.04	1.61607	0.0181
	Avg. Long Bout Dur (Mins)	6.82 ± 0.83	6.69 ± 0.60	-0.0677268	0.5653	4.20 ± 0.48	5.17 ± 0.65	0.640023	0.4062	11.41 ± 2.75	9.15 ± 1.04	-0.411098	0.848
Wake Bouts Preceded by REM	Number of Bouts	56.71 ± 7.33	61.71 ± 6.24	0.277676	0.7981	39.29 ± 7.38	38.14 ± 5.52	-0.0662755	0.8982	17.43 ± 3.52	23.57 ± 2.48	0.762207	0.124
	Proportion Short Bouts	0.75 ± 0.07	0.70 ± 0.03	-0.388422	0.1417	0.84 ± 0.07	0.71 ± 0.04	-0.910595	0.035	0.64 ± 0.07	0.67 ± 0.05	0.205065	0.7751
	Avg. Long Bout Dur (Mins)	5.66 ± 1.63	11.23 ± 2.14	1.10695	0.0845	6.15 ± 2.14	8.44 ± 3.02	0.330858	0.6547	8.73 ± 2.72	16.28 ± 3.94	0.862664	0.2531
Statistically significance p-values after Hochberg correction shown in bold; *p-value from Wilcoxon rank-sum test

## Sheet: Table S3
Phenotype	Sleep Stage	24-Hours				Lights On				Lights Off
		Mean ± SE		SMD	p*	Mean ± SE		SMD	p*	Mean ± SE		SMD	p*
		Wildtype	mGlur(F-R)			Wildtype	mGlur(F-R)			Wildtype	mGlur(F-R)
		(n=8)	(n=8)			(n=8)	(n=8)			(n=8)	(n=8)
Total Minutes	Sleep	828.37 ± 35.80	795.27 ± 53.80	-0.256124	0.5995	459.74 ± 11.26	448.70 ± 20.55	-0.235588	0.6744	368.63 ± 26.82	346.57 ± 36.52	-0.243414	0.5286
	NREM	762.83 ± 36.23	725.70 ± 51.83	-0.29358	0.6744	424.72 ± 12.98	406.89 ± 20.10	-0.372535	0.3717	338.12 ± 25.90	318.81 ± 34.63	-0.223247	0.5286
	REM	65.53 ± 5.02	69.57 ± 4.20	0.30805	0.3446	35.03 ± 3.01	41.81 ± 1.87	0.957792	0.0274	30.51 ± 2.63	27.76 ± 2.92	-0.350258	0.4008
	Wake	611.63 ± 35.80	644.73 ± 53.80	0.256124	0.5995	260.26 ± 11.26	271.30 ± 20.55	0.235588	0.6744	351.38 ± 26.82	373.43 ± 36.52	0.243414	0.5286
Number of Bouts	Sleep	245.25 ± 27.50	289.13 ± 32.75	0.51297	0.3181	143.38 ± 15.69	161.00 ± 18.97	0.358016	0.2933	102.38 ± 13.22	128.88 ± 15.40	0.652713	0.1722
	NREM	248.63 ± 26.60	289.50 ± 32.78	0.484105	0.3446	145.13 ± 15.40	161.38 ± 18.98	0.332461	0.3177	104.00 ± 12.52	128.88 ± 15.40	0.626637	0.1722
	REM	70.00 ± 9.11	64.13 ± 5.54	-0.275449	0.8747	41.00 ± 6.05	40.00 ± 4.03	-0.0687498	0.9162	29.00 ± 3.32	24.13 ± 2.29	-0.604379	0.3706
	Wake	245.63 ± 27.59	289.63 ± 32.75	0.513747	0.2929	143.50 ± 15.73	161.13 ± 19.01	0.357211	0.2929	102.63 ± 13.38	128.75 ± 15.35	0.641581	0.1722
Average Bout Duration	Sleep	3.66 ± 0.39	2.97 ± 0.36	-0.647281	0.1722	3.44 ± 0.33	3.04 ± 0.34	-0.431361	0.4008	4.04 ± 0.53	2.91 ± 0.43	-0.823997	0.1033
	NREM	3.31 ± 0.35	2.71 ± 0.33	-0.619351	0.248	3.14 ± 0.30	2.75 ± 0.32	-0.438572	0.3446	3.58 ± 0.45	2.68 ± 0.40	-0.758821	0.0927
	REM	0.98 ± 0.06	1.12 ± 0.08	0.71265	0.2476	0.90 ± 0.07	1.10 ± 0.09	0.87828	0.2069	1.08 ± 0.06	1.16 ± 0.09	0.405258	0.4001
	Wake	2.66 ± 0.26	2.42 ± 0.32	-0.29131	0.4622	1.92 ± 0.16	1.81 ± 0.22	-0.208452	0.4622	3.93 ± 0.69	3.27 ± 0.52	-0.38149	0.5286
*p-value from Wilcoxon rank-sum test

## Sheet: Table S4
Transition	Phenotype	24-Hours				Lights On				Lights Off
		Mean ± SE		SMD	p*	Mean ± SE		SMD	p*	Mean ± SE		SMD	p*
		Wildtype	mGlur(F-R)			Wildtype	mGlur(F-R)			Wildtype	mGlur(F-R)
		(n=8)	(n=8)			(n=8)	(n=8)			(n=8)	(n=8)
NREM Bouts Preceded by Wake	Number of Bouts	244.88 ± 27.50	289.00 ± 32.79	0.51555	0.2936	143.00 ± 15.66	160.88 ± 19.02	0.362811	0.2929	101.88 ± 13.27	128.13 ± 15.41	0.64534	0.1722
	Proportion Short Bouts	0.07 ± 0.01	0.09 ± 0.01	0.781013	0.1415	0.08 ± 0.01	0.08 ± 0.01	0.177393	0.8336	0.07 ± 0.01	0.11 ± 0.02	0.664553	0.2976
	Avg. Long Bout Dur (Mins)	3.51 ± 0.39	2.92 ± 0.35	-0.567616	0.248	3.36 ± 0.34	2.96 ± 0.34	-0.420641	0.4008	3.85 ± 0.49	3.11 ± 0.49	-0.54857	0.2976
Wake Bouts Preceded by NREM	Number of Bouts	178.38 ± 24.48	225.13 ± 31.88	0.581607	0.248	103.63 ± 15.25	120.63 ± 17.63	0.36464	0.4622	74.75 ± 11.08	104.50 ± 15.12	0.793454	0.1409
	Proportion Short Bouts	0.65 ± 0.05	0.70 ± 0.04	0.36328	0.8336	0.69 ± 0.04	0.73 ± 0.04	0.363248	0.7527	0.58 ± 0.06	0.66 ± 0.05	0.491498	0.2936
	Avg. Long Bout Dur (Mins)	8.35 ± 1.22	7.16 ± 0.68	-0.429426	0.5286	6.68 ± 0.77	6.51 ± 0.66	-0.0828494	0.6744	10.94 ± 2.38	8.18 ± 1.11	-0.526545	0.5286
Wake Bouts Preceded by REM	Number of Bouts	66.63 ± 9.36	63.63 ± 5.53	-0.137964	0.9163	39.25 ± 5.96	39.63 ± 4.11	0.0259155	0.8333	27.38 ± 3.69	24.00 ± 2.22	-0.391981	0.6358
	Proportion Short Bouts	0.69 ± 0.02	0.64 ± 0.06	-0.409292	0.5995	0.72 ± 0.07	0.69 ± 0.05	-0.126996	0.5995	0.65 ± 0.04	0.60 ± 0.07	-0.265091	0.8336
	Avg. Long Bout Dur (Mins)	6.76 ± 1.44	8.05 ± 2.18	0.247354	0.5995	7.59 ± 2.63	5.32 ± 1.09	-0.397495	0.9164	8.69 ± 2.17	11.60 ± 2.92	0.399822	0.4008
*p-value from Wilcoxon rank-sum test

## Sheet: Table S5
Phenotype	Sleep Stage	24-Hours				Lights On				Lights Off
		Mean ± SE		SMD	p*	Mean ± SE		SMD	p*	Mean ± SE		SMD	p*
		Wildtype	Homer1a-/-; mGlur(F-R)			Wildtype	Homer1a-/-; mGlur(F-R)			Wildtype	Homer1a-/-; mGlur(F-R)
		(n=8)	(n=6)			(n=8)	(n=6)			(n=8)	(n=6)
Total Minutes	Sleep	800.38 ± 38.88	785.78 ± 43.13	-0.135441	0.5186	440.08 ± 14.49	419.82 ± 22.42	-0.418167	0.5186	360.30 ± 26.61	365.96 ± 29.18	0.0770435	>0.999
	NREM	725.78 ± 38.01	707.01 ± 42.72	-0.176979	0.5186	394.14 ± 14.73	375.04 ± 22.53	-0.390774	0.4386	331.64 ± 25.28	331.98 ± 26.64	0.00490651	0.8973
	REM	74.60 ± 3.23	78.77 ± 3.69	0.458483	0.3662	45.94 ± 1.64	44.79 ± 3.66	-0.161427	0.6985	28.66 ± 2.37	33.98 ± 3.29	0.717552	0.3017
	Wake	639.62 ± 38.88	654.22 ± 43.13	0.135441	0.5186	279.92 ± 14.49	300.18 ± 22.42	0.418167	0.5186	359.70 ± 26.61	354.05 ± 29.18	-0.0770435	>0.999
Number of Bouts	Sleep	550.63 ± 54.14	494.00 ± 110.40	-0.257689	0.4386	295.38 ± 28.64	263.33 ± 60.15	-0.269494	0.5186	255.63 ± 28.23	231.33 ± 51.72	-0.229392	0.5186
	NREM	550.63 ± 54.14	495.33 ± 109.94	-0.252409	0.4381	295.38 ± 28.64	264.50 ± 59.86	-0.260651	0.5186	255.63 ± 28.23	231.33 ± 51.59	-0.229809	0.5186
	REM	67.50 ± 4.65	70.83 ± 2.98	0.313418	0.3662	41.63 ± 2.51	41.17 ± 3.25	-0.0608053	0.9484	25.88 ± 3.48	29.83 ± 2.74	0.469852	0.3001
	Wake	550.50 ± 54.13	494.17 ± 110.72	-0.255809	0.4386	295.25 ± 28.68	263.33 ± 60.35	-0.267684	0.5186	255.75 ± 28.27	231.17 ± 51.98	-0.231228	0.5186
Average Bout Duration	Sleep	1.58 ± 0.19	2.09 ± 0.47	0.56209	0.3662	1.64 ± 0.23	2.09 ± 0.45	0.502738	0.6056	1.55 ± 0.20	2.09 ± 0.50	0.560327	0.3662
	NREM	1.43 ± 0.18	1.88 ± 0.44	0.536273	0.4386	1.47 ± 0.21	1.87 ± 0.41	0.478251	0.6985	1.43 ± 0.19	1.90 ± 0.47	0.533596	0.4386
	REM	1.12 ± 0.06	1.11 ± 0.04	-0.0793845	0.9484	1.13 ± 0.07	1.09 ± 0.03	-0.269435	0.5181	1.19 ± 0.11	1.17 ± 0.12	-0.0651832	0.7466
	Wake	1.23 ± 0.13	1.66 ± 0.36	0.634769	0.4386	1.01 ± 0.11	1.47 ± 0.39	0.643419	0.3656	1.49 ± 0.16	1.95 ± 0.41	0.579267	0.5181
*p-value from Wilcoxon rank-sum test

## Sheet: Table S6
Transition	Phenotype	24-Hours				Lights On				Lights Off
		Mean ± SE		SMD	p*	Mean ± SE		SMD	p*	Mean ± SE		SMD	p*
		Wildtype	Homer1a-/-; mGlur(F-R)			Wildtype	Homer1a-/-; mGlur(F-R)			Wildtype	Homer1a-/-; mGlur(F-R)
		(n=8)	(n=6)			(n=8)	(n=6)			(n=8)	(n=6)
NREM Bouts Preceded by Wake	Number of Bouts	550.00 ± 54.12	493.50 ± 110.45	-0.257049	0.4386	294.75 ± 28.59	263.00 ± 60.28	-0.266734	0.5186	255.25 ± 28.29	230.50 ± 51.71	-0.233635	0.5186
	Proportion Short Bouts	0.14 ± 0.03	0.16 ± 0.04	0.197153	0.7963	0.12 ± 0.02	0.18 ± 0.04	0.761148	0.4386	0.18 ± 0.04	0.16 ± 0.03	-0.116746	0.8973
	Avg. Long Bout Dur (Mins)	1.58 ± 0.20	2.12 ± 0.50	0.553822	0.4386	1.61 ± 0.23	2.13 ± 0.48	0.550617	0.6056	1.62 ± 0.21	2.17 ± 0.55	0.532444	0.3662
Wake Bouts Preceded by NREM	Number of Bouts	482.63 ± 53.86	424.17 ± 110.63	-0.265946	0.4386	253.25 ± 27.21	222.83 ± 58.20	-0.265497	0.5181	229.38 ± 29.84	201.33 ± 53.63	-0.253991	0.4386
	Proportion Short Bouts	0.77 ± 0.02	0.81 ± 0.05	0.388029	0.1967	0.81 ± 0.01	0.80 ± 0.06	-0.0712658	0.6985	0.73 ± 0.03	0.81 ± 0.04	0.83805	0.1556
	Avg. Long Bout Dur (Mins)	4.11 ± 0.36	7.15 ± 0.88	1.79673	0.0067	4.27 ± 0.60	6.10 ± 0.98	0.878739	0.0528	4.22 ± 0.39	8.45 ± 0.73	2.83177	0.003
Wake Bouts Preceded by REM	Number of Bouts	67.50 ± 4.65	69.33 ± 3.25	0.168656	0.4009	41.63 ± 2.51	39.83 ± 3.60	-0.223928	0.6503	25.88 ± 3.48	29.50 ± 2.67	0.433763	0.3006
	Proportion Short Bouts	0.60 ± 0.08	0.68 ± 0.05	0.471226	0.6056	0.66 ± 0.08	0.73 ± 0.07	0.343069	0.6056	0.52 ± 0.09	0.63 ± 0.04	0.585702	0.4386
	Avg. Long Bout Dur (Mins)	4.66 ± 1.23	5.89 ± 0.85	0.427948	0.1556	3.31 ± 0.69	6.49 ± 0.58	1.86585	0.0098	6.32 ± 1.63	6.43 ± 1.24	0.0279765	0.6056
Statistically significance p-values after Hochberg correction shown in bold; *p-value from Wilcoxon rank-sum test
